# Supplementary material for: Nanofiltration as an Efficient Tertiary Wastewater Treatment: Elimination of Total Bacteria and Antibiotic Resistance Genes from the Discharged Effluent of a Full-Scale Wastewater Treatment Plant
Source: Antibiotics (Basel). 2022 May 6;11(5):630. doi: 10.3390/antibiotics11050630 (PMC9137456; doi:10.3390/antibiotics11050630)
Supplement: Supplementary file 1 [file antibiotics-11-00630-s001.zip]

Archive with 1 entries (1 files):
- antibiotics-1700191-supplementary.pdf
